# Supplementary material for: OCRL1 Deficiency Affects the Intracellular Traffic of ApoER2 and Impairs Reelin-Induced Responses
Source: Biomolecules. 2024 Jul 5;14(7):799. doi: 10.3390/biom14070799 (PMC11274606; doi:10.3390/biom14070799)
Supplement: Supplementary file 1 [file biomolecules-14-00799-s001.zip]

Archive with 2 entries (2 files):
- biomolecules-3057835-supplementary.pdf
- File S1--Western Blotting Figures.pdf
